# Supplementary material for: Community-Based Cognitive Social Capital and Self-Rated Health among Older Chinese Adults: The Moderating Effects of Education
Source: Int J Environ Res Public Health. 2019 Jul 31;16(15):2741. doi: 10.3390/ijerph16152741 (PMC6696344; doi:10.3390/ijerph16152741)
Supplement: Supplementary file 1 [file ijerph-16-02741-s001.zip]

Archive with 2 entries (2 files):
- variable.txt
- z10.dat
