# Supplementary material for: Community-Based Cognitive Social Capital and Self-Rated Health among Older Chinese Adults: The Moderating Effects of Education
Source: Int J Environ Res Public Health. 2019 Jul 31;16(15):2741. doi: 10.3390/ijerph16152741 (PMC6696344; doi:10.3390/ijerph16152741)
Supplement: Supplementary file 1 [file ijerph-16-02741-s001.zip › variable.txt]

Data written to C:\model 2\z10.dat. 
16 variables and 439 cases written. 
Variable2: Age                Type: Number   Width:   8   Dec: 2 
Variable3: Gender             Type: Number   Width:   1   Dec: 0 
Variable4: MaritalB           Type: Number   Width:   8   Dec: 2 
Variable7: B2ADL              Type: Number   Width:   3   Dec: 0 
Variable9: FamilyCapital      Type: Number   Width:   8   Dec: 2 
Variable10: B111OEAA           Type: Number   Width:   1   Dec: 0 
Variable11: B14OEAE            Type: Number   Width:   1   Dec: 0 
Variable17: B15OEOEO           Type: Number   Width:   1   Dec: 0 
Variable18: B16OE              Type: Number   Width:   1   Dec: 0 
Variable21: LivingAlone        Type: Number   Width:   1   Dec: 0 
Variable22: B453               Type: Number   Width:   1   Dec: 0 
Variable24: Disease            Type: Number   Width:   8   Dec: 2 
Variable26: NChildren          Type: Number   Width:   8   Dec: 2 
Variable28: SRHB               Type: Number   Width:   8   Dec: 2 
Variable30: primaryeducationB   Type: Number   Width:   8   Dec: 2 
Variable31: secondaryeducationB   Type: Number   Width:   8   Dec: 2
