# Supplementary material for: Community-Based Cognitive Social Capital and Self-Rated Health among Older Chinese Adults: The Moderating Effects of Education
Source: Int J Environ Res Public Health. 2019 Jul 31;16(15):2741. doi: 10.3390/ijerph16152741 (PMC6696344; doi:10.3390/ijerph16152741)
Supplement: Supplementary file 1 [file ijerph-16-02741-s001.zip › z10.dat]

68	2	1	100	5	4	5	5	5	0	3	1	11	1	1	1
85	2	0	100	5	5	2	3	3	0	1	1	5	1	0	0
75	2	0	100	5	5	5	5	5	1	1	0	5	1	0	0
71	2	0	80	5	4	4	4	5	1	3	1	4	0	0	0
83	1	1	90	5	4	5	4	5	0	4	3	4	0	1	1
83	1	1	100	5	5	4	4	4	0	2	0	4	1	1	0
89	2	0	100	5	5	5	5	5	0	1	0	4	1	1	1
75	2	1	100	5	5	5	5	5	0	1	0	4	0	0	0
75	2	0	100	5	5	5	5	5	0	1	0	4	1	1	0
71	1	0	100	5	4	2	3	5	0	2	1	3	0	1	0
76	2	1	100	5	4	3	4	4	0	1	2	3	1	1	0
83	2	0	95	5	4	3	4	4	1	1	1	3	1	0	0
70	1	1	100	5	5	5	5	5	0	1	2	3	1	1	1
82	2	1	80	5	3	2	3	3	0	1	1	3	0	0	0
74	2	1	100	5	5	3	4	4	0	3	1	3	0	1	0
80	2	1	100	5	5	4	5	5	0	2	3	3	1	0	0
79	2	1	100	5	5	1	5	5	0	4	1	3	0	0	0
69	1	1	100	5	4	5	4	5	0	1	0	3	1	1	1
79	2	0	100	5	5	3	4	4	0	2	2	3	0	1	1
73	2	1	100	5	5	5	5	5	0	4	6	3	1	1	1
68	2	1	100	5	5	3	4	4	0	1	1	3	1	1	1
84	1	1	100	5	4	4	5	5	0	1	1	3	1	1	1
73	2	1	100	5	5	3	4	5	0	2	1	3	1	1	0
86	1	1	100	5	4	2	2	3	0	1	1	3	1	0	0
79	2	0	100	5	4	2	2	4	1	2	2	3	0	1	1
80	1	1	100	5	4	4	5	5	0	1	1	3	0	1	1
71	2	1	100	5	5	5	5	5	0	2	1	3	1	1	1
80	2	0	100	5	5	5	5	5	1	1	1	3	1	1	1
81	2	1	100	5	5	4	4	4	0	1	2	3	1	1	1
82	1	1	100	5	3	4	4	4	0	1	0	3	1	1	1
75	1	1	100	5	5	5	5	5	0	1	1	3	1	1	1
81	1	1	100	5	3	3	3	5	0	2	2	3	0	0	0
63	1	1	100	5	5	5	5	5	0	1	2	3	1	1	1
69	1	1	100	5	5	4	2	5	0	2	0	2	1	1	1
69	2	1	100	5	5	3	3	4	0	3	0	2	0	1	1
72	1	1	100	5	3	3	2	4	0	2	1	2	0	1	1
76	1	1	100	5	4	3	4	4	0	2	2	2	1	1	1
71	2	1	100	5	4	4	4	5	0	1	1	2	0	1	0
80	2	0	100	5	3	4	5	5	0	1	1	2	1	1	1
68	1	0	100	5	4	4	4	4	1	1	1	2	1	1	1
74	1	1	100	5	5	5	5	5	0	1	2	2	0	1	1
73	2	1	100	5	4	4	4	5	0	1	1	2	1	1	1
87	1	1	100	5	5	5	5	5	0	1	0	2	1	1	1
67	2	1	100	5	5	4	4	4	0	1	0	2	0	1	1
63	1	1	100	5	3	4	5	5	0	3	0	2	1	1	1
69	1	1	100	5	5	4	4	4	0	2	0	2	1	1	1
74	1	1	100	5	2	2	3	3	0	1	0	2	0	1	1
69	2	1	90	5	2	2	3	3	0	1	1	2	0	1	1
73	1	0	100	5	5	5	5	5	0	1	1	2	1	1	1
85	2	0	100	5	5	4	4	5	0	4	0	2	1	0	0
71	2	0	100	5	5	5	5	5	1	2	3	2	0	1	1
72	1	0	100	5	4	3	4	4	0	1	1	2	0	1	1
81	2	1	100	5	5	5	5	5	0	1	1	2	0	0	0
78	1	1	100	5	4	4	4	4	0	2	3	2	0	1	1
64	1	1	100	5	4	3	4	4	0	1	3	2	1	1	1
70	1	1	100	5	5	5	5	5	0	1	2	2	1	1	1
67	2	0	100	5	4	4	4	4	1	1	1	2	1	1	1
65	2	1	100	5	4	4	4	4	0	2	0	2	1	1	1
68	2	1	95	5	5	2	3	3	0	4	3	2	0	1	0
67	2	1	100	5	5	3	4	4	0	2	2	2	1	1	1
71	1	1	100	5	5	3	3	4	0	2	1	2	1	1	1
66	2	1	100	5	2	2	4	4	0	2	0	2	1	1	1
67	2	0	100	5	5	3	4	4	0	3	2	2	0	1	1
73	1	1	100	5	5	2	3	3	0	1	0	2	1	1	0
67	1	1	100	5	4	4	5	5	0	2	2	2	0	1	1
72	2	1	100	5	4	4	5	5	0	1	2	2	1	1	1
76	1	1	100	5	5	4	4	4	0	2	2	2	1	1	1
76	1	1	100	5	5	5	4	4	0	1	1	2	1	1	1
70	1	1	100	5	4	4	4	4	0	3	2	2	0	1	1
71	1	1	100	5	5	4	4	4	0	4	1	2	1	1	1
79	1	0	100	5	5	4	4	4	1	3	3	2	0	1	1
65	2	1	100	5	5	3	4	4	0	3	3	2	0	1	1
82	1	1	85	5	5	5	5	4	0	1	2	2	0	1	0
69	1	1	100	5	5	3	4	4	0	2	1	2	0	1	0
65	2	1	100	5	5	5	4	5	0	3	1	2	1	1	0
64	2	1	100	5	5	3	4	4	0	1	2	2	1	1	0
77	1	1	90	5	3	3	4	4	0	2	2	2	0	1	1
68	2	0	100	5	5	5	5	5	1	1	1	2	1	1	0
68	2	1	100	5	5	5	5	5	0	2	2	2	1	1	0
68	2	1	100	5	5	5	5	5	0	1	2	2	1	1	1
73	2	1	100	5	3	4	3	4	0	3	1	2	0	1	1
63	2	1	100	5	5	2	3	3	0	2	0	2	1	1	1
68	2	1	100	5	5	4	4	4	0	4	1	2	0	1	0
73	2	1	100	5	5	4	2	4	0	2	2	2	0	1	1
65	2	1	100	5	4	4	3	4	0	1	3	2	1	1	0
67	2	1	100	5	4	4	3	4	0	4	1	2	0	1	0
65	2	1	100	5	5	4	4	4	0	1	0	2	1	1	0
65	2	0	100	5	5	4	4	4	0	2	1	2	0	1	1
73	2	1	100	5	5	3	3	4	0	2	3	2	0	1	1
76	1	1	100	5	4	2	4	4	0	2	1	2	0	1	1
77	1	1	95	5	5	5	5	5	0	1	2	2	0	1	1
78	2	0	100	5	5	5	5	5	1	1	4	2	0	1	1
72	2	1	100	5	5	4	5	5	0	1	1	2	0	1	1
71	2	0	100	5	5	4	4	5	1	2	3	2	0	0	0
68	2	0	100	5	5	4	4	4	1	4	1	2	0	1	0
63	2	1	100	5	5	4	4	4	0	4	1	2	1	1	0
66	2	1	100	5	5	5	5	5	0	2	3	2	0	1	1
70	1	1	100	5	5	5	5	5	0	1	1	2	1	1	1
79	2	0	100	5	4	3	4	4	1	3	0	2	1	0	0
90	1	1	95	5	5	2	4	4	0	2	0	2	1	1	0
62	1	1	100	5	5	4	2	3	0	3	0	2	1	0	0
77	1	1	100	5	5	3	3	3	0	1	1	1	0	1	0
65	1	1	100	5	3	4	3	3	0	2	0	1	1	1	0
61	1	1	65	5	4	4	4	4	0	2	2	1	1	1	1
68	1	1	100	5	5	5	1	5	0	1	0	1	1	0	0
63	1	1	100	5	3	3	4	5	0	3	2	1	0	1	1
67	2	0	100	5	4	4	5	5	0	3	0	1	1	1	0
60	2	1	100	5	3	5	5	5	0	1	2	1	1	1	1
61	2	1	100	5	4	3	4	4	0	1	0	1	1	1	1
62	2	1	100	5	5	999	4	5	0	4	2	1	0	1	1
63	2	1	100	5	5	4	4	4	0	4	1	1	0	0	0
63	2	1	100	5	5	3	5	5	0	2	1	1	1	1	1
66	2	0	100	5	3	4	4	4	0	3	4	1	0	1	1
61	1	0	100	5	5	5	5	5	0	2	0	1	1	1	0
60	2	0	100	5	5	5	5	5	1	3	0	1	1	1	1
60	2	1	100	5	4	4	5	5	0	1	0	1	1	1	1
74	1	1	100	5	5	2	1	3	0	2	0	1	0	1	1
60	2	1	100	5	5	5	5	5	0	2	1	1	0	1	0
63	2	1	100	5	5	4	4	4	0	2	1	1	0	1	1
71	1	1	100	5	4	3	4	4	0	1	1	1	0	1	1
63	2	0	100	5	5	4	4	5	1	3	3	1	0	1	1
62	2	1	100	5	4	4	4	4	0	1	0	1	1	1	1
73	1	1	100	5	4	4	4	4	0	2	3	1	0	1	1
67	1	1	100	5	5	4	4	4	0	1	2	1	1	1	1
71	2	1	100	5	5	5	5	5	0	1	1	1	1	0	0
60	2	1	100	5	5	5	5	5	0	1	2	1	0	1	1
64	2	1	100	5	5	5	5	5	0	2	0	1	1	1	0
69	1	1	100	5	5	5	5	5	0	2	1	1	1	1	0
60	2	1	100	5	3	3	3	5	0	2	3	1	0	1	0
63	2	1	100	5	4	4	4	4	0	3	2	1	1	1	1
61	2	1	100	5	4	3	4	4	0	1	0	1	1	1	1
64	2	1	100	5	5	5	5	5	0	1	3	1	1	1	1
67	1	1	100	5	5	4	5	5	0	2	1	1	0	1	0
70	1	1	100	5	5	5	5	5	0	2	2	1	0	1	1
65	1	1	100	5	4	3	4	4	0	3	0	1	1	1	1
67	1	0	100	5	5	4	4	4	1	1	1	1	1	1	1
64	2	1	100	5	4	4	4	4	0	1	0	1	1	1	1
60	2	1	100	5	5	2	4	4	0	1	0	1	1	1	1
67	2	1	100	5	5	4	4	4	0	3	1	1	0	1	1
68	1	1	100	5	5	3	3	3	0	2	2	1	1	1	1
67	1	1	100	5	5	4	4	4	0	2	1	1	0	1	1
70	1	0	100	5	5	4	3	3	1	1	1	1	0	1	1
65	2	1	100	5	4	4	4	4	0	3	1	1	0	1	1
69	1	0	100	5	4	3	4	4	0	3	1	1	1	1	1
61	2	1	100	5	5	5	5	5	0	2	1	1	0	1	1
61	1	1	100	5	5	5	5	5	0	1	1	1	1	1	1
60	2	1	100	5	5	5	4	4	0	2	1	1	1	1	1
61	2	0	100	5	4	3	4	5	0	2	2	1	1	1	0
67	1	1	100	5	4	3	4	4	0	2	2	1	1	1	1
73	1	0	100	5	5	5	5	5	1	1	1	0	1	1	0
79	2	1	90	5	5	5	5	5	0	1	3	0	0	1	1
78	2	1	100	5	4	3	4	4	0	3	3	0	0	0	0
92	1	0	95	4.75	4	4	4	3	0	2	1	6	1	0	0
89	2	0	100	4.75	4	4	5	4	1	1	0	5	0	0	0
77	1	1	100	4.75	4	3	4	5	0	1	2	3	0	1	1
73	1	1	100	4.75	4	4	4	5	0	2	0	3	0	1	0
69	1	1	100	4.75	1	4	5	5	0	4	1	3	0	1	1
81	1	1	75	4.75	3	2	3	3	0	2	4	3	0	1	0
75	1	1	95	4.75	4	4	4	5	0	2	1	2	0	1	1
63	2	1	100	4.75	4	3	4	5	0	1	1	2	1	1	1
69	2	1	100	4.75	4	3	4	4	0	4	0	2	0	0	0
65	1	1	100	4.75	4	4	4	5	0	3	1	2	1	1	1
61	1	1	100	4.75	4	4	4	4	0	3	0	1	1	1	1
78	2	1	100	4.75	4	3	4	5	1	1	0	1	1	1	0
72	1	1	100	4.75	4	4	5	4	0	2	0	1	1	1	1
65	1	1	100	4.75	4	4	5	5	0	2	0	1	0	1	1
61	2	1	100	4.75	4	4	5	5	0	2	1	1	0	1	1
61	2	1	100	4.75	2	2	2	2	0	4	0	1	0	1	1
72	1	1	100	4.75	4	2	4	5	0	2	1	1	1	1	1
69	1	1	100	4.75	5	2	2	5	0	2	1	0	999	1	1
85	1	0	100	4.5	4	2	4	5	1	1	0	5	0	1	0
88	2	0	95	4.5	4	2	2	2	0	2	1	4	0	1	0
85	1	0	100	4.5	4	4	4	4	1	1	0	4	1	1	1
77	1	1	100	4.5	4	3	4	4	0	1	2	3	0	1	1
75	2	1	100	4.5	4	4	4	4	0	2	1	3	0	1	1
83	2	0	100	4.5	4	2	4	4	1	2	2	3	0	1	0
65	2	0	100	4.5	4	3	3	4	0	4	2	2	1	1	1
69	2	1	100	4.5	5	2	3	3	0	2	2	2	1	0	0
82	1	1	100	4.5	4	4	4	4	0	1	1	2	1	1	0
74	1	1	100	4.5	5	4	4	4	0	3	0	2	1	0	0
89	2	0	100	4.5	4	4	5	5	0	2	1	2	0	0	0
75	2	1	100	4.5	4	4	3	5	0	1	1	2	1	1	1
67	1	1	100	4.5	4	2	4	5	0	2	0	1	1	1	1
64	1	1	100	4.5	5	2	5	5	0	3	0	1	0	1	1
60	2	0	100	4.5	5	4	5	5	1	2	0	1	0	0	0
62	1	1	100	4.5	4	3	3	4	1	2	1	1	0	1	0
67	1	1	100	4.5	4	4	4	5	0	2	0	1	0	1	1
66	1	1	100	4.5	3	3	4	4	0	4	2	1	0	0	0
62	1	1	100	4.5	4	4	5	5	0	3	1	1	1	1	1
69	2	1	100	4.5	4	4	3	4	0	2	1	1	0	1	1
65	2	1	90	4.5	4	3	4	4	0	2	3	1	0	1	1
80	2	0	80	4.25	5	2	3	4	1	1	1	4	0	0	0
83	1	1	100	4.25	4	4	4	4	0	2	2	4	0	1	1
78	2	1	100	4.25	4	4	5	5	0	1	0	4	0	1	0
74	2	1	100	4.25	4	4	5	5	0	1	1	3	1	1	0
75	2	1	100	4.25	5	3	9	5	0	2	2	3	0	1	1
81	2	1	100	4.25	2	1	4	4	0	2	3	3	1	0	0
75	2	1	100	4.25	4	3	4	4	0	4	2	3	0	1	0
82	1	0	100	4.25	2	1	3	2	1	2	1	3	1	0	0
70	2	1	100	4.25	4	4	4	5	0	2	0	3	1	1	0
81	2	0	100	4.25	5	3	4	5	0	4	1	3	0	0	0
70	2	1	100	4.25	1	2	3	3	0	2	4	2	0	1	1
65	2	1	100	4.25	4	4	5	4	0	1	0	2	1	1	0
73	2	0	100	4.25	3	4	4	4	1	2	0	2	1	1	1
72	2	1	100	4.25	4	3	4	4	0	1	1	2	1	1	1
71	1	0	100	4.25	5	4	4	5	1	1	1	2	0	1	1
77	2	0	100	4.25	4	4	4	5	0	3	2	2	0	1	1
74	1	1	100	4.25	5	4	5	4	0	1	1	2	1	1	1
73	2	1	100	4.25	5	4	4	5	0	2	2	2	0	1	1
66	2	1	100	4.25	2	5	4	4	0	2	1	2	0	1	1
77	2	1	100	4.25	4	4	9	5	0	1	2	2	0	1	1
77	1	1	100	4.25	5	4	5	5	0	2	1	2	1	0	0
71	1	0	100	4.25	4	4	4	4	1	2	0	1	0	0	0
60	2	1	100	4.25	3	3	3	4	0	2	0	1	0	1	1
60	2	1	100	4.25	4	4	4	4	0	1	1	1	1	1	0
78	1	1	100	4.25	4	4	5	5	0	2	0	1	1	1	1
64	2	1	100	4.25	3	5	5	5	0	2	1	1	1	1	1
61	2	1	100	4.25	4	4	4	5	0	1	0	1	1	0	0
80	1	0	100	4.25	4	3	3	4	1	2	0	1	1	1	1
81	2	1	100	4.25	5	5	5	5	0	1	1	1	1	1	1
66	2	1	100	4.25	4	4	5	5	0	2	4	1	0	1	1
62	1	1	100	4.25	4	4	5	5	0	1	0	1	0	1	1
67	2	1	100	4.25	5	4	4	5	0	2	0	1	1	1	1
68	2	0	100	4.25	4	4	5	5	1	3	1	0	0	1	1
91	2	0	100	4	5	3	4	4	1	2	0	5	1	1	0
79	2	1	100	4	4	4	4	4	0	2	1	4	1	0	0
78	2	0	100	4	4	4	4	4	1	1	3	4	0	0	0
83	2	0	80	4	4	2	4	4	0	2	1	4	0	1	0
78	2	1	95	4	4	3	4	4	0	2	2	4	0	1	1
79	1	1	100	4	4	2	4	4	0	2	2	4	0	1	1
60	1	1	100	4	4	3	3	4	0	3	1	4	0	1	1
81	2	1	100	4	4	4	9	4	1	1	1	4	0	0	0
79	2	0	100	4	5	2	4	5	1	1	0	3	1	1	0
72	1	1	100	4	4	2	3	5	0	2	0	3	0	1	1
74	2	1	100	4	4	2	4	4	1	4	2	3	0	0	0
74	2	1	100	4	4	2	4	4	0	3	2	3	0	1	0
63	1	0	100	4	5	2	4	5	0	2	2	3	0	1	1
67	2	1	100	4	4	4	4	4	0	3	0	3	0	0	0
70	2	1	100	4	4	3	4	4	0	2	0	3	1	0	0
71	2	1	100	4	4	4	4	4	0	1	2	3	1	0	0
80	1	0	100	4	4	4	4	4	1	2	1	3	1	0	0
72	2	1	100	4	4	4	4	4	1	3	3	3	1	1	0
71	2	1	100	4	5	4	5	4	0	1	0	3	0	1	1
82	2	0	100	4	4	3	3	3	1	3	0	3	1	1	0
78	2	1	100	4	4	4	5	5	0	1	1	3	1	1	1
80	1	1	100	4	2	2	4	4	0	2	1	3	0	1	1
67	2	0	100	4	4	4	5	5	0	4	1	3	1	1	0
86	2	0	100	4	4	5	5	5	0	2	3	3	0	1	0
79	1	1	100	4	4	4	4	4	0	2	1	3	1	1	0
70	2	1	100	4	3	2	3	2	0	2	1	3	0	1	0
80	1	0	100	4	3	3	4	4	0	3	1	3	1	0	0
74	1	1	100	4	4	3	3	4	0	3	1	3	1	1	1
71	1	1	100	4	4	3	4	4	0	5	2	2	1	1	1
65	2	1	100	4	4	2	2	4	0	3	2	2	0	1	1
74	2	0	100	4	4	3	4	4	1	1	2	2	1	1	1
66	2	1	100	4	4	4	4	4	0	1	2	2	0	1	0
73	1	1	100	4	4	3	4	4	0	2	1	2	0	0	0
69	1	1	100	4	4	2	4	4	0	3	3	2	0	1	1
66	2	1	100	4	4	3	3	4	0	2	0	2	1	1	1
69	2	1	100	4	4	4	5	5	0	1	0	2	1	0	0
64	1	1	100	4	4	3	4	4	0	1	1	2	0	1	1
61	1	0	100	4	4	3	4	4	1	2	0	2	0	1	1
67	1	0	100	4	5	4	4	4	1	3	1	2	0	1	0
72	2	1	95	4	4	4	4	5	0	2	0	2	0	1	1
70	1	1	100	4	4	4	4	4	0	3	1	2	1	1	1
75	1	1	100	4	4	4	4	4	0	1	3	2	1	1	1
71	1	1	100	4	5	3	3	3	0	2	0	2	1	1	0
79	2	0	100	4	4	4	4	4	1	2	1	2	0	1	1
66	2	1	100	4	4	4	4	4	0	2	2	2	1	1	1
69	1	0	95	4	3	3	3	3	1	4	2	2	0	0	0
71	1	1	100	4	4	4	4	4	0	2	1	2	0	1	1
75	1	1	100	4	4	3	4	4	0	2	2	2	1	1	1
72	1	0	100	4	4	3	4	4	0	3	2	2	0	1	0
70	2	0	100	4	3	3	4	3	1	2	1	2	0	0	0
74	1	1	100	4	4	4	4	4	0	2	0	2	1	1	0
68	1	1	100	4	4	3	4	4	0	1	1	2	0	1	1
73	2	0	90	4	2	2	2	2	1	2	4	2	0	1	1
68	2	1	100	4	4	4	4	4	0	3	1	2	0	1	1
73	2	1	100	4	4	4	4	4	0	1	1	2	0	1	0
70	1	1	100	4	5	3	4	4	0	3	0	2	1	1	1
66	1	1	100	4	3	4	4	4	0	5	2	2	1	1	0
67	2	1	100	4	4	4	4	4	0	2	0	2	0	1	1
67	2	1	100	4	4	3	4	4	0	3	2	2	1	0	0
78	1	1	70	4	4	3	4	4	0	3	2	2	0	1	0
68	2	1	100	4	5	3	3	4	0	3	0	2	1	1	0
77	2	1	100	4	4	3	4	4	0	1	2	2	0	1	1
72	2	0	100	4	5	4	4	4	1	2	2	2	0	1	0
68	2	1	100	4	4	4	5	5	0	3	2	2	0	0	0
78	2	1	100	4	4	4	5	4	0	3	1	2	0	1	1
70	2	1	100	4	4	4	4	5	0	3	1	2	0	1	1
70	2	1	100	4	4	5	4	4	0	2	2	2	0	1	1
77	1	1	100	4	4	3	4	4	0	2	0	2	0	1	1
77	1	1	100	4	4	4	4	4	0	1	1	2	1	1	1
68	2	1	100	4	5	4	4	5	0	2	0	2	1	1	1
76	2	1	100	4	5	5	4	5	1	2	2	2	0	1	1
72	2	1	100	4	5	4	4	4	0	2	1	2	0	1	1
73	2	1	100	4	4	4	4	4	0	2	0	2	1	1	1
73	2	1	100	4	4	3	4	4	0	1	1	2	0	1	0
70	2	1	100	4	4	3	4	4	0	2	1	2	1	1	1
64	2	1	100	4	5	4	4	5	0	1	1	2	1	1	1
63	2	1	100	4	4	3	4	4	0	1	1	2	0	1	1
61	1	1	100	4	4	3	2	4	0	4	3	2	0	1	1
74	2	1	100	4	4	3	4	4	0	3	1	2	0	1	0
69	1	1	100	4	4	3	4	4	0	1	2	2	1	1	1
87	2	1	100	4	4	3	4	4	0	1	1	2	0	1	1
74	1	1	100	4	2	2	2	2	0	1	3	2	0	1	1
80	2	0	100	4	4	3	4	4	0	4	2	2	0	0	0
80	1	0	100	4	5	1	1	4	1	1	1	2	0	1	1
73	1	0	80	4	4	4	5	5	1	4	2	2	0	1	0
71	2	1	100	4	4	3	4	4	0	1	3	2	0	1	0
76	1	1	100	4	4	3	4	4	0	2	1	2	1	1	1
75	1	0	100	4	999	4	4	4	1	2	2	2	0	1	1
75	1	1	100	4	4	3	4	4	0	1	0	2	1	1	1
62	1	1	100	4	3	4	4	5	0	2	1	1	1	1	1
71	1	1	100	4	4	4	4	4	0	2	2	1	1	1	1
66	1	1	100	4	3	3	4	4	0	2	0	1	0	1	1
63	1	1	100	4	3	3	3	4	0	2	0	1	0	1	1
67	1	1	100	4	4	5	4	4	0	1	1	1	1	1	1
65	2	1	100	4	4	4	4	4	0	1	2	1	1	1	0
69	2	1	100	4	4	4	3	4	0	2	1	1	1	1	1
63	1	0	100	4	4	4	4	4	0	2	0	1	0	1	1
62	1	1	95	4	3	2	3	4	0	3	2	1	0	1	0
64	1	0	100	4	2	3	4	4	1	2	2	1	1	1	1
75	2	1	100	4	4	3	4	4	0	1	2	1	0	1	1
61	1	1	100	4	4	3	4	4	0	3	2	1	1	1	0
61	2	1	100	4	4	2	3	4	0	2	0	1	1	1	1
66	1	1	100	4	5	4	4	4	0	2	0	1	1	1	1
74	2	1	100	4	4	3	4	4	1	2	1	1	1	1	1
62	2	1	100	4	3	3	3	4	0	3	0	1	1	1	1
61	1	1	100	4	5	4	4	4	0	2	0	1	1	1	1
62	1	1	100	4	4	4	4	4	0	2	2	1	1	1	1
63	1	1	100	4	5	3	2	5	0	2	1	1	1	1	1
73	1	1	100	4	3	4	3	5	0	3	3	1	1	1	0
65	2	1	100	4	4	5	4	4	0	3	1	1	0	1	1
72	1	1	100	4	4	4	4	4	0	2	0	1	1	1	1
60	2	1	100	4	4	3	2	5	0	4	0	1	1	1	1
61	2	1	100	4	4	3	4	4	0	3	1	1	1	0	0
65	2	1	100	4	4	4	4	5	0	1	0	1	0	1	1
61	1	1	100	4	4	4	4	4	0	1	1	1	1	1	1
61	2	1	100	4	4	3	3	4	0	2	2	1	1	1	1
67	2	1	100	4	5	4	4	4	0	3	3	1	0	1	1
69	2	1	95	4	4	4	4	4	0	2	1	1	0	1	1
89	1	0	100	4	4	3	5	5	1	2	1	1	1	1	1
67	1	1	100	4	4	4	4	4	0	2	0	1	1	1	1
68	1	1	100	4	3	5	4	4	0	3	1	1	1	1	1
86	2	1	100	4	4	5	5	4	0	2	0	1	1	0	0
61	2	1	100	4	4	5	4	4	0	3	3	1	1	1	1
62	2	1	100	4	4	4	4	4	0	4	1	1	0	1	1
71	1	0	100	4	4	3	4	4	1	1	0	1	1	1	1
61	2	1	100	4	4	4	4	4	0	2	1	1	1	1	1
61	2	1	100	4	4	4	4	4	0	3	0	1	1	1	1
60	1	1	100	4	4	3	3	3	0	2	0	1	1	1	1
74	1	0	100	4	4	4	4	4	1	1	1	1	0	1	1
62	1	1	100	4	4	4	5	5	0	2	6	1	1	1	1
60	2	1	100	4	5	3	4	5	0	5	0	1	0	1	1
66	1	1	100	4	4	4	5	5	0	1	2	1	0	1	0
63	2	0	100	4	4	3	4	4	0	1	2	1	0	1	1
79	2	0	100	4	4	3	4	4	0	4	2	1	0	1	1
61	2	1	100	4	4	4	5	5	0	3	0	1	1	1	1
61	2	1	100	4	4	4	4	4	0	2	1	1	0	1	1
66	1	1	100	4	4	3	3	4	0	2	0	1	0	1	0
65	2	1	100	4	4	5	4	4	0	3	2	1	0	1	1
65	1	0	100	4	4	4	5	5	1	3	0	0	1	1	1
68	1	0	100	4	4	3	4	5	1	3	1	0	1	1	1
69	1	1	100	4	4	4	4	4	0	2	1	0	1	1	1
82	2	1	100	3.75	4	4	4	4	0	1	2	5	1	1	1
77	2	0	100	3.75	4	3	4	5	0	3	1	4	1	0	0
79	1	0	100	3.75	4	3	4	4	0	1	2	3	0	1	1
80	2	0	95	3.75	5	4	4	5	1	3	1	3	0	0	0
71	1	1	100	3.75	4	4	4	4	0	2	1	3	1	1	1
72	2	1	100	3.75	4	4	4	4	0	2	0	3	1	0	0
78	1	1	100	3.75	5	4	4	4	0	2	1	3	1	1	1
76	2	1	100	3.75	3	2	3	3	0	2	2	3	0	0	0
76	1	1	100	3.75	2	3	3	4	0	2	0	2	0	1	1
81	1	1	100	3.75	5	3	4	4	0	1	1	2	1	1	1
67	2	1	100	3.75	3	4	3	3	0	2	2	2	0	0	0
88	2	0	95	3.75	3	2	2	3	0	2	1	1	1	1	1
64	1	1	100	3.75	5	4	4	4	0	3	1	1	0	1	1
63	2	1	100	3.75	5	3	4	4	0	3	1	1	0	1	1
62	2	1	100	3.75	4	3	4	4	0	2	1	1	0	0	0
60	1	1	100	3.75	4	4	4	4	0	2	1	1	1	1	1
65	1	1	100	3.75	4	4	5	5	0	2	2	1	1	1	0
61	2	0	100	3.75	4	4	4	4	0	2	0	1	1	1	1
71	1	1	100	3.75	4	4	4	4	0	3	2	1	0	1	1
60	2	1	100	3.75	3	3	4	4	0	3	0	1	0	1	1
62	2	1	100	3.75	2	3	4	4	0	3	1	1	1	1	1
68	2	1	100	3.75	4	3	3	4	0	2	1	1	0	1	1
65	1	1	100	3.5	4	4	4	4	1	4	0	3	1	1	0
72	2	1	100	3.5	3	2	2	3	0	3	2	3	1	1	1
61	2	0	90	3.5	4	3	4	4	0	2	0	3	1	1	1
79	1	1	85	3.5	5	2	2	2	0	4	2	2	0	1	0
70	2	0	100	3.5	4	3	4	4	1	3	1	2	1	1	1
71	1	1	100	3.5	4	4	4	4	0	2	4	2	0	1	1
81	1	1	100	3.5	4	3	3	4	0	1	0	2	0	1	1
72	1	0	100	3.5	5	4	4	4	0	2	3	2	0	0	0
75	1	1	95	3.5	3	4	3	4	0	2	2	2	0	1	1
68	2	0	100	3.5	3	3	4	4	0	3	1	2	1	0	0
79	1	1	100	3.5	5	5	5	5	0	2	4	2	1	1	1
62	1	1	100	3.5	1	2	2	2	0	1	0	1	1	1	1
64	1	1	100	3.5	4	3	2	4	0	3	1	1	1	1	1
62	2	1	100	3.5	4	3	4	4	0	2	1	1	1	1	1
76	2	0	100	3.5	5	4	4	4	0	2	1	1	1	0	0
62	1	1	100	3.5	4	4	4	4	0	3	1	1	0	1	1
60	1	1	100	3.5	2	2	2	3	0	2	2	1	1	1	0
61	2	1	100	3.5	3	5	4	4	0	2	0	1	1	1	1
67	1	1	100	3.5	4	3	4	4	0	1	1	1	0	1	1
65	2	1	100	3.25	4	3	4	4	0	2	2	2	1	0	0
65	2	1	100	3.25	4	4	2	4	0	2	1	1	0	1	0
86	1	1	90	3	3	3	4	5	0	1	2	3	0	1	1
72	1	1	100	3	3	2	2	2	0	2	2	3	0	1	0
69	2	0	95	3	5	4	5	4	1	3	2	2	0	0	0
77	1	0	100	3	4	4	4	4	1	1	2	2	0	1	1
64	2	1	100	3	5	4	4	5	0	2	0	2	1	0	0
62	2	0	90	3	5	2	4	5	1	1	1	2	1	1	1
74	1	1	90	3	4	3	3	2	0	2	1	2	0	1	0
66	2	1	100	3	4	4	4	4	0	1	2	2	0	1	1
82	1	0	85	3	2	2	2	3	1	4	1	2	0	0	0
67	2	1	95	3	4	4	4	4	0	1	3	1	0	1	1
60	2	1	100	3	3	4	4	4	0	3	2	1	0	1	0
81	1	1	100	3	4	3	4	4	0	1	1	0	1	1	1
67	2	1	95	2.75	2	3	2	4	0	3	1	2	1	0	0
73	1	1	100	2.75	4	4	4	4	0	3	0	2	1	1	1
70	1	0	100	2.75	4	1	3	4	1	2	1	1	1	1	1
64	2	1	100	2.75	5	4	4	5	0	3	0	0	0	1	1
84	2	0	100	2.25	4	4	4	4	1	2	0	4	1	0	0
84	2	0	45	2.25	1	1	2	3	0	2	1	3	0	1	0
60	1	0	100	2.25	5	3	2	4	1	1	2	1	0	1	1
71	1	1	95	2.25	5	5	4	5	0	3	0	0	0	1	1
74	2	1	100	2	3	2	3	2	0	4	3	2	0	0	0
80	1	0	100	2	5	2	2	2	1	2	0	2	1	1	1
60	2	1	100	2	5	2	2	5	0	5	2	1	0	1	1
68	1	1	80	2	2	2	2	3	0	4	3	1	0	1	1
79	2	0	100	2	999	2	3	3	1	2	1	0	1	0	0
62	2	1	100	1.5	5	3	4	5	0	2	1	1	0	1	1
73	2	1	100	1	5	4	3	4	0	1	2	2	1	1	1
72	2	1	100	1	5	4	4	4	0	2	0	2	1	0	0
68	1	1	100	1	3	4	5	5	0	3	1	2	1	1	1
66	2	1	100	1	5	2	4	4	0	2	0	1	0	1	1
62	2	1	100	1	4	4	4	4	0	4	2	1	0	1	1
